# Supplementary material for: Biodistribution and radiation dosimetry of the novel hypoxia PET probe [18F]DiFA and comparison with [18F]FMISO
Source: EJNMMI Res. 2019 Jul 5;9:60. doi: 10.1186/s13550-019-0525-6 (PMC6611855; doi:10.1186/s13550-019-0525-6)
Supplement: Supplementary file 2 — The results of laboratory tests. (XLSX 33 kb) [file 13550_2019_525_MOESM2_ESM.xlsx]

## Sheet: 解析フォーム
		Volunteer Number		FDiFA-01	FDiFA-02	FDiFA-03	FDiFA-04	FDiFA-05	FDiFA-06	FDiFA-07	FDiFA-08
screening	vital sign	body temperature	℃ (35.0 - 36.9)	36.7	36.6	36.8	36.6	36.4	36.9	36.5	36.4
screening	vital sign	systolic blood pressure	mmHg (80 - 139)	104	110	128	110	106	132	101	105
screening	vital sign	diastolic blood pressure	mmHg	60	68	65	62	65	81	59	48
screening	vital sign	pulse	/min (40 - 99)	76	79	56	69	58	81	64	63
screening	vital sign	SpO2	% (≥ 95)	98	98	99	99	99	99	99	99
screening	laboraory test	total protein	g/dL (6.7 - 8.3)	7	8.4	7.8	7.5	7.8	7.9	7.5	7.1
screening	laboraory test	albumin	g/dL (3.8 - 5.2)	4.6	4.5	5.2	4.7	5.2	4.5	4.8	4.5
screening	laboraory test	total bilirubin	mg/dL (0.3 - 1.2)	0.7	0.6	0.8	1.2	0.9	1	0.8	0.6
screening	laboraory test	ALP	U/L (115 - 359)	181	234	185	167	183	195	175	230
screening	laboraory test	AST	U/L (10 - 40)	15	17	16	18	17	17	27	23
screening	laboraory test	ALT	U/L (5 - 40)	15	13	13	16	23	17	20	14
screening	laboraory test	LDH	U/L (115 - 245)	124	186	191	183	133	136	179	162
screening	laboraory test	γ-GTP	U/L (< 70)	28	31	25	16	17	16	29	23
screening	laboraory test	ChE	U/L (242 - 495)	388	418	310	297	380	303	353	283
screening	laboraory test	CK	U/L (62 - 287)	86	137	169	131	94	86	162	232
screening	laboraory test	BUN	mg/dL (8.0 - 22.0)	12.8	10.5	9.4	12	14.4	9.9	16	13.6
screening	laboraory test	Cr	mg/dL (0.61 - 1.04)	0.78	0.83	0.98	0.82	0.81	0.78	0.95	0.73
screening	laboraory test	Na	mEq/L (136 - 147)	140	136	140	136	140	137	139	138
screening	laboraory test	K	mEq/L (3.6 - 5.0)	4.2	3.6	4.4	3.7	3.9	3.6	4.5	3.9
screening	laboraory test	Cl	mEq/L (98 - 109)	102	100	101	99	101	98	99	101
screening	laboraory test	WBC	/µL (3900 - 9800)	7100	5100	5600	6100	6100	4500	7700	6100
screening	laboraory test	RBC	×104 /µL (427 - 570)	506	478	540	521	526	458	560	481
screening	laboraory test	Hb	g/dL (13.5 - 17.6)	15.8	14.1	16.1	16.6	15.9	14	17.1	14.9
screening	laboraory test	Plt	×104 /µL (13.1 - 36.2)	20.2	30.5	28.4	17.1	22.7	24.2	27	27
screening	urinalysis	urobilinogen	(±)	(±)	(±)	(±)	(±)	(±)	(±)	(±)	(±)
screening	urinalysis	occult blood	(-)	(-)	(-)	(-)	(-)	(-)	(-)	(-)	(-)
screening	urinalysis	protein	(-)	(-)	(-)	(-)	(-)	(-)	(-)	(-)	(-)
screening	urinalysis	sugar	(-)	(-)	(-)	(-)	(-)	(-)	(-)	(-)	(-)
pre injection	vital sign	body temperature	℃ (35.0 - 36.9)	36.7	36.8	36.6	36.5	36.3	36.4	36.8	36.7
pre injection	vital sign	systolic blood pressure	mmHg (80 - 139)	101	119	105	110	102	116	97	92
pre injection	vital sign	diastolic blood pressure	mmHg	66	70	55	63	65	69	48	51
pre injection	vital sign	pulse	/min (40 - 99)	60	85	60	65	66	74	53	70
pre injection	vital sign	SpO2	% (≥ 95)	99	99	99	99	99	99	98	99
pre injection	laboraory test	total protein	g/dL (6.7 - 8.3)	7.6	8	7.4	7.1	7.3	8.1	7.1	6.8
pre injection	laboraory test	albumin	g/dL (3.8 - 5.2)	4.8	4.6	4.9	4.3	4.6	4.7	4.7	4
pre injection	laboraory test	total bilirubin	mg/dL (0.3 - 1.2)	0.6	0.7	0.9	0.7	0.7	0.2 L	0.7	0.6
pre injection	laboraory test	ALP	U/L (115 - 359)	201	240	166	169	171	468 H	166	187
pre injection	laboraory test	AST	U/L (10 - 40)	19	21	15	20	17	23	22	28
pre injection	laboraory test	ALT	U/L (5 - 40)	26	22	9	13	22	23	20	15
pre injection	laboraory test	LDH	U/L (115 - 245)	151	201	206	206	120	146	162	204
pre injection	laboraory test	γ-GTP	U/L (< 70)	30	42	23	15	15	16	26	22
pre injection	laboraory test	ChE	U/L (242 - 495)	434	423	283	276	343	306	312	276
pre injection	laboraory test	CK	U/L (62 - 287)	55 L	178	117	116	74	89	201	246
pre injection	laboraory test	BUN	mg/dL (8.0 - 22.0)	14.3	9.6	11.2	9.7	11.7	21.8	20.7	14.6
pre injection	laboraory test	Cr	mg/dL (0.61 - 1.04)	0.7	0.77	0.81	0.75	0.76	0.65	0.97	0.56 L
pre injection	laboraory test	Na	mEq/L (136 - 147)	140	139	139	138	140	137	140	134 L
pre injection	laboraory test	K	mEq/L (3.6 - 5.0)	4.7	3.7	4.4	4.1	3.9	4	4.2	4.3
pre injection	laboraory test	Cl	mEq/L (98 - 109)	101	103	102	101	104	101	101	99
pre injection	laboraory test	WBC	/µL (3900 - 9800)	6200	6600	5400	5100	4700	6500	7800	5300
pre injection	laboraory test	RBC	×104 /µL (427 - 570)	531	465	503	498	517	464	523	458
pre injection	laboraory test	Hb	g/dL (13.5 - 17.6)	16.6	14	14.7	15.5	14.8	14.2	16.1	13.9
pre injection	laboraory test	Plt	×104 /µL (13.1 - 36.2)	23.7	29.4	26.9	16.7	20.9	25.3	28.7	24.3
pre injection	urinalysis	urobilinogen	(±)	(±)	(±)	(±)	(±)	(±)	(±)	(±)	(±)
pre injection	urinalysis	occult blood	(-)	(-)	(-)	(-)	(-)	(-)	(-)	(-)	(-)
pre injection	urinalysis	protein	(-)	(-)	(-)	(-)	(-)	(±)	(-)	(-)	(-)
pre injection	urinalysis	sugar	(-)	(-)	(-)	(-)	(-)	(-)	(-)	(-)	(-)
1hr p.i.	vital sign	body temperature	℃ (35.0 - 36.9)	36.4	36.6	35.9	36.4	36.3	36.1	36.3	36.5
1hr p.i.	vital sign	systolic blood pressure	mmHg (80 - 139)	107	117	120	108	110	108	100	111
1hr p.i.	vital sign	diastolic blood pressure	mmHg	67	65	59	66	42	73	49	68
1hr p.i.	vital sign	pulse	/min (40 - 99)	58	75	56	61	70	65	58	71
1hr p.i.	vital sign	SpO2	% (≥ 95)	98	98	97	99	99	99	98	99
1hr p.i.	laboraory test	total protein	g/dL (6.7 - 8.3)	7.1	7.8	6.6 L	7.4	7.6	8	6.7	7
1hr p.i.	laboraory test	albumin	g/dL (3.8 - 5.2)	4.8	4.4	4.6	4.4	4.7	4.5	4.4	4.4
1hr p.i.	laboraory test	total bilirubin	mg/dL (0.3 - 1.2)	0.6	0.7	0.8	0.9	0.8	0.2 L	0.7	0.7
1hr p.i.	laboraory test	ALP	U/L (115 - 359)	187	225	142	168	162	426 H	156	193
1hr p.i.	laboraory test	AST	U/L (10 - 40)	17	24	15	19	22	24	21	27
1hr p.i.	laboraory test	ALT	U/L (5 - 40)	25	21	8	14	22	22	19	16
1hr p.i.	laboraory test	LDH	U/L (115 - 245)	129	259 H	200	206	249	159	157	160
1hr p.i.	laboraory test	γ-GTP	U/L (< 70)	28	40	20	15	13	14	23	23
1hr p.i.	laboraory test	ChE	U/L (242 - 495)	397	394	268	281	343	308	295	291
1hr p.i.	laboraory test	CK	U/L (62 - 287)	47 L	167	104	108	71	84	176	248
1hr p.i.	laboraory test	BUN	mg/dL (8.0 - 22.0)	14	8.9	10.9	9.1	12.7	19.8	21.9	13.3
1hr p.i.	laboraory test	Cr	mg/dL (0.61 - 1.04)	0.72	0.75	0.83	0.76	0.75	0.63	0.91	0.62
1hr p.i.	laboraory test	Na	mEq/L (136 - 147)	140	140	139	138	140	137	139	137
1hr p.i.	laboraory test	K	mEq/L (3.6 - 5.0)	4.8	4	4.2	4.5	4.5	4.1	4.2	4.1
1hr p.i.	laboraory test	Cl	mEq/L (98 - 109)	101	104	103	102	103	101	101	99
1hr p.i.	laboraory test	WBC	/µL (3900 - 9800)	5400	6200	4900	5100	4400	6200	6600	4900
1hr p.i.	laboraory test	RBC	×104 /µL (427 - 570)	531	460	480	502	503	462	508	475
1hr p.i.	laboraory test	Hb	g/dL (13.5 - 17.6)	16	13.8	14	15.8	14.8	14.1	15.5	14.3
1hr p.i.	laboraory test	Plt	×104 /µL (13.1 - 36.2)	20.3	24.6	26.4	15.6	20.3	23.2	25.1	24.9
1hr p.i.	urinalysis	urobilinogen	(±)	(±)	(±)	(±)	(±)	(±)	(±)	(±)	(±)
1hr p.i.	urinalysis	occult blood	(-)	(-)	(-)	(-)	(-)	(-)	(-)	(-)	(-)
1hr p.i.	urinalysis	protein	(-)	(+)	(-)	(-)	(-)	(±)	(-)	(-)	(-)
1hr p.i.	urinalysis	sugar	(-)	(-)	(-)	(-)	(-)	(-)	(-)	(-)	(-)
2hr p.i.	vital sign	body temperature	℃ (35.0 - 36.9)	36.5	36.8	36.7	36.7	36.7	36.4	36.7	36.2
2hr p.i.	vital sign	systolic blood pressure	mmHg (80 - 139)	119	112	114	110	101	106	107	111
2hr p.i.	vital sign	diastolic blood pressure	mmHg	72	67	61	66	68	66	50	72
2hr p.i.	vital sign	pulse	/min (40 - 99)	64	68	63	63	86	62	59	76
2hr p.i.	vital sign	SpO2	% (≥ 95)	99	99	99	99	99	98	99	99
2hr p.i.	laboraory test	total protein	g/dL (6.7 - 8.3)	6.9	7.7	6.8	7.3	7.4	7.6	6.9	6.9
2hr p.i.	laboraory test	albumin	g/dL (3.8 - 5.2)	4.5	4.4	4.6	4.5	4.6	4.6	4.6	4.1
2hr p.i.	laboraory test	total bilirubin	mg/dL (0.3 - 1.2)	0.6	0.8	0.9	1	0.8	0.2 L	0.8	0.7
2hr p.i.	laboraory test	ALP	U/L (115 - 359)	185	238	144	165	169	381 L	164	175
2hr p.i.	laboraory test	AST	U/L (10 - 40)	17	20	13	18	17	22	23	28
2hr p.i.	laboraory test	ALT	U/L (5 - 40)	24	21	9	14	22	22	20	16
2hr p.i.	laboraory test	LDH	U/L (115 - 245)	128	176	152	176	143	138	168	182
2hr p.i.	laboraory test	γ-GTP	U/L (< 70)	29	42	21	15	14	14	24	23
2hr p.i.	laboraory test	ChE	U/L (242 - 495)	399	416	271	283	346	307	319	283
2hr p.i.	laboraory test	CK	U/L (62 - 287)	48 L	167	106	107	71	80	190	233
2hr p.i.	laboraory test	BUN	mg/dL (8.0 - 22.0)	13.8	8.5	10.5	8.8	11.9	18.5	22.2 H	12.8
2hr p.i.	laboraory test	Cr	mg/dL (0.61 - 1.04)	0.7	0.77	0.83	0.79	0.77	0.66	0.9	0.56 L
2hr p.i.	laboraory test	Na	mEq/L (136 - 147)	139	140	139	138	141	137	138	138
2hr p.i.	laboraory test	K	mEq/L (3.6 - 5.0)	4.8	3.7	3.9	4.3	4	4	4.4	4.2
2hr p.i.	laboraory test	Cl	mEq/L (98 - 109)	101	104	103	102	104	100	101	101
2hr p.i.	laboraory test	WBC	/µL (3900 - 9800)	6800	7000	4400	5700	5100	5900	8300	4700
2hr p.i.	laboraory test	RBC	×104 /µL (427 - 570)	521	463	488	506	510	461	516	480
2hr p.i.	laboraory test	Hb	g/dL (13.5 - 17.6)	16.3	13.7	14.3	16	14.9	14	15.9	14.4
2hr p.i.	laboraory test	Plt	×104 /µL (13.1 - 36.2)	20.7	28	26.1	17.6	20.7	23.2	26.2	24.7
2hr p.i.	urinalysis	urobilinogen	(±)	(±)	(±)	(±)	(±)	(±)	(±)	(±)	(±)
2hr p.i.	urinalysis	occult blood	(-)	(-)	(-)	(-)	(-)	(-)	(-)	(-)	(-)
2hr p.i.	urinalysis	protein	(-)	(-)	(-)	(-)	(-)	(±)	(-)	(-)	(-)
2hr p.i.	urinalysis	sugar	(-)	(-)	(-)	(-)	(-)	(-)	(-)	(-)	(-)
4hr p.i.	vital sign	body temperature	℃ (35.0 - 36.9)	36.5	36.9	36.6	36.7	36.3	36.2	36.4	36.7
4hr p.i.	vital sign	systolic blood pressure	mmHg (80 - 139)	103	121	102	104	99	117	99	103
4hr p.i.	vital sign	diastolic blood pressure	mmHg	60	69	61	65	69	80	48	66
4hr p.i.	vital sign	pulse	/min (40 - 99)	78	79	55	62	79	63	63	69
4hr p.i.	vital sign	SpO2	% (≥ 95)	98	98	99	99	99	99	99	98
4hr p.i.	laboraory test	total protein	g/dL (6.7 - 8.3)	7.5	7.8	6.9	7.4	7.4	8.4 H	7.4	6.8
4hr p.i.	laboraory test	albumin	g/dL (3.8 - 5.2)	4.6	4.4	4.6	4.6	4.6	4.6	4.9	4.3
4hr p.i.	laboraory test	total bilirubin	mg/dL (0.3 - 1.2)	0.8	0.9	1.1	1.1	0.8	0.3	0.9	0.8
4hr p.i.	laboraory test	ALP	U/L (115 - 359)	197	240	149	171	171	333	176	181
4hr p.i.	laboraory test	AST	U/L (10 - 40)	18	19	13	17	16	36	23	25
4hr p.i.	laboraory test	ALT	U/L (5 - 40)	25	22	9	14	21	23	21	16
4hr p.i.	laboraory test	LDH	U/L (115 - 245)	127	187	163	161	119	329 H	165	137
4hr p.i.	laboraory test	γ-GTP	U/L (< 70)	30	42	21	14	14	14	25	23
4hr p.i.	laboraory test	ChE	U/L (242 - 495)	423	416	284	285	356	311	333	267
4hr p.i.	laboraory test	CK	U/L (62 - 287)	50 L	171	102	106	71	83	187	222
4hr p.i.	laboraory test	BUN	mg/dL (8.0 - 22.0)	12.8	8.1	9.5	8.6	11.5	16.4	19.9	12.6
4hr p.i.	laboraory test	Cr	mg/dL (0.61 - 1.04)	0.67	0.76	0.85	0.73	0.77	0.66	0.84	0.64
4hr p.i.	laboraory test	Na	mEq/L (136 - 147)	139	139	139	138	141	136	138	137
4hr p.i.	laboraory test	K	mEq/L (3.6 - 5.0)	4.3	3.6	4.3	4	3.9	4.7	4.4	4
4hr p.i.	laboraory test	Cl	mEq/L (98 - 109)	101	102	103	101	104	99	100	100
4hr p.i.	laboraory test	WBC	/µL (3900 - 9800)	6900	7800	4300	6600	6500	6100	9700	4700
4hr p.i.	laboraory test	RBC	×104 /µL (427 - 570)	521	459	492	513	517	462	531	462
4hr p.i.	laboraory test	Hb	g/dL (13.5 - 17.6)	16.3	14	14.5	15.9	15.2	14	16.3	14.2
4hr p.i.	laboraory test	Plt	×104 /µL (13.1 - 36.2)	22.1	28.7	27.7	18.5	21.4	26.2	27.6	25.2
4hr p.i.	urinalysis	urobilinogen	(±)	(±)	(±)	(±)	(±)	(±)	(±)	(±)	(±)
4hr p.i.	urinalysis	occult blood	(-)	(-)	(-)	(-)	(-)	(-)	(-)	(-)	(-)
4hr p.i.	urinalysis	protein	(-)	(-)	(-)	(-)	(-)	(-)	(-)	(-)	(-)
4hr p.i.	urinalysis	sugar	(-)	(-)	(-)	(-)	(-)	(-)	(-)	(-)	(-)
6hr p.i.	vital sign	body temperature	℃ (35.0 - 36.9)	36.9	36.8	36.8	36.4	36.3	36.5	36.4	36.5
6hr p.i.	vital sign	systolic blood pressure	mmHg (80 - 139)	108	110	105	123	104	109	108	108
6hr p.i.	vital sign	diastolic blood pressure	mmHg	64	66	58	57	68	68	52	65
6hr p.i.	vital sign	pulse	/min (40 - 99)	84	96	64	68	97	64	74	70
6hr p.i.	vital sign	SpO2	% (≥ 95)	98	99	99	99	99	98	99	99
6hr p.i.	laboraory test	total protein	g/dL (6.7 - 8.3)	7.1	7.7	6.9	6.8	7	7.6	7.1	6.7
6hr p.i.	laboraory test	albumin	g/dL (3.8 - 5.2)	4.4	4.4	4.7	4.3	4.6	4.4	4.7	4
6hr p.i.	laboraory test	total bilirubin	mg/dL (0.3 - 1.2)	0.7	0.8	1.2	1.1	0.8	0.3	0.9	0.8
6hr p.i.	laboraory test	ALP	U/L (115 - 359)	190	240	150	159	171	304	166	173
6hr p.i.	laboraory test	AST	U/L (10 - 40)	18	20	14	16	16	20	22	25
6hr p.i.	laboraory test	ALT	U/L (5 - 40)	24	21	8	13	20	21	19	16
6hr p.i.	laboraory test	LDH	U/L (115 - 245)	123	170	152	151	119	113 L	164	145
6hr p.i.	laboraory test	γ-GTP	U/L (< 70)	29	40	21	13	13	14	24	22
6hr p.i.	laboraory test	ChE	U/L (242 - 495)	394	407	289	258	341	285	317	261
6hr p.i.	laboraory test	CK	U/L (62 - 287)	47 L	170	102	95	66	76	174	211
6hr p.i.	laboraory test	BUN	mg/dL (8.0 - 22.0)	12.5	7.8 L	9.6	8.6	12.5	15.6	19.8	12.3
6hr p.i.	laboraory test	Cr	mg/dL (0.61 - 1.04)	0.68	0.75	0.86	0.79	0.76	0.64	0.82	0.68
6hr p.i.	laboraory test	Na	mEq/L (136 - 147)	139	139	138	138	141	137	137	136
6hr p.i.	laboraory test	K	mEq/L (3.6 - 5.0)	3.9	3.3 L	3.8	3.7	3.5 L	3.5 L	3.9	3.9
6hr p.i.	laboraory test	Cl	mEq/L (98 - 109)	101	102	101	102	103	100	100	99
6hr p.i.	laboraory test	WBC	/µL (3900 - 9800)	6800	8300	3900	5900	5500	5400	8500	4600
6hr p.i.	laboraory test	RBC	×104 /µL (427 - 570)	516	463	499	489	510	442	517	460
6hr p.i.	laboraory test	Hb	g/dL (13.5 - 17.6)	16	13.7	14.4	15.2	15	13.3 L	15.8	13.9
6hr p.i.	laboraory test	Plt	×104 /µL (13.1 - 36.2)	20.3	28.3	27.4	17.3	19.2	22.2	27.4	24.9
6hr p.i.	urinalysis	urobilinogen	(±)	(±)	(±)	(±)	(±)	(±)	(±)	(±)	(±)
6hr p.i.	urinalysis	occult blood	(-)	(-)	(-)	(-)	(-)	(-)	(-)	(-)	(-)
6hr p.i.	urinalysis	protein	(-)	(-)	(-)	(-)	(-)	(±)	(-)	(-)	(-)
6hr p.i.	urinalysis	sugar	(-)	(-)	(-)	(-)	(-)	(-)	(-)	(-)	(-)
9hr p.i.	vital sign	body temperature	℃ (35.0 - 36.9)	36.7	36.8	36.8	36.4	36.8	36.8	36.6	36.5
9hr p.i.	vital sign	systolic blood pressure	mmHg (80 - 139)	101	113	115	117	107	116	114	106
9hr p.i.	vital sign	diastolic blood pressure	mmHg	62	55	60	64	74	71	55	61
9hr p.i.	vital sign	pulse	/min (40 - 99)	72	89	50	62	81	65	64	62
9hr p.i.	vital sign	SpO2	% (≥ 95)	98	99	98	99	98	98	99	99
9hr p.i.	laboraory test	total protein	g/dL (6.7 - 8.3)	7	7.3	6.7	7	6.7	7	7	6.9
9hr p.i.	laboraory test	albumin	g/dL (3.8 - 5.2)	4.4	4.2	4.7	4.4	4.5	4.1	4.8	4.4
9hr p.i.	laboraory test	total bilirubin	mg/dL (0.3 - 1.2)	0.7	0.7	1.1	1	0.8	0.4	0.9	0.8
9hr p.i.	laboraory test	ALP	U/L (115 - 359)	177	232	149	164	158	297	168	182
9hr p.i.	laboraory test	AST	U/L (10 - 40)	17	18	12	18	15	17	20	25
9hr p.i.	laboraory test	ALT	U/L (5 - 40)	24	20	9	14	20	19	19	15
9hr p.i.	laboraory test	LDH	U/L (115 - 245)	118	168	152	157	108 L	110 L	167	153
9hr p.i.	laboraory test	γ-GTP	U/L (< 70)	28	38	19	13	13	13	26	24
9hr p.i.	laboraory test	ChE	U/L (242 - 495)	375	396	290	273	328	280	335	298
9hr p.i.	laboraory test	CK	U/L (62 - 287)	50 L	160	104	106	65	75	173	230
9hr p.i.	laboraory test	BUN	mg/dL (8.0 - 22.0)	12.6	8.5	11	10.2	12.9	13.5	19.5	12.9
9hr p.i.	laboraory test	Cr	mg/dL (0.61 - 1.04)	0.7	0.8	0.89	0.78	0.75	0.62	0.96	0.71
9hr p.i.	laboraory test	Na	mEq/L (136 - 147)	140	139	139	137	140	138	139	138
9hr p.i.	laboraory test	K	mEq/L (3.6 - 5.0)	3.7	3.5 L	3.8	3.9	3.7	3.5 L	3.7	3.9
9hr p.i.	laboraory test	Cl	mEq/L (98 - 109)	101	103	102	103	103	102	101	102
9hr p.i.	laboraory test	WBC	/µL (3900 - 9800)	6300	7300	3900	5700	5100	4800	7800	4800
9hr p.i.	laboraory test	RBC	×104 /µL (427 - 570)	509	440	483	499	496	433	529	472
9hr p.i.	laboraory test	Hb	g/dL (13.5 - 17.6)	15.8	13.2 L	14.4	15.8	14.7	13.2 L	16.6	14.5
9hr p.i.	laboraory test	Plt	×104 /µL (13.1 - 36.2)	20.5	27.4	25.1	18.2	19.7	22.4	26.3	24
9hr p.i.	urinalysis	urobilinogen	(±)	(±)	(±)	(±)	(±)	(±)	(±)	(±)	(±)
9hr p.i.	urinalysis	occult blood	(-)	(-)	(-)	(-)	(-)	(-)	(-)	(-)	(-)
9hr p.i.	urinalysis	protein	(-)	(-)	(-)	(-)	(-)	(±)	(-)	(-)	(-)
9hr p.i.	urinalysis	sugar	(-)	(-)	(-)	(-)	(-)	(-)	(-)	(-)	(-)
24hr p.i.	vital sign	body temperature	℃ (35.0 - 36.9)	36.4	36.6	36.5	36.7	36.4	36.3	36.7	36.6
24hr p.i.	vital sign	systolic blood pressure	mmHg (80 - 139)	99	114	120	107	102	106	125	103
24hr p.i.	vital sign	diastolic blood pressure	mmHg	63	65	65	53	67	55	55	65
24hr p.i.	vital sign	pulse	/min (40 - 99)	87	88	89	67	87	89	65	87
24hr p.i.	vital sign	SpO2	% (≥ 95)	98	99	99	99	98	99	98	98
24hr p.i.	laboraory test	total protein	g/dL (6.7 - 8.3)	7	7.5	7.7	7	7.1	7.4	7.1	6.9
24hr p.i.	laboraory test	albumin	g/dL (3.8 - 5.2)	4.5	4.2	5.3 H	4.5	4.7	4.3	4.7	4.3
24hr p.i.	laboraory test	total bilirubin	mg/dL (0.3 - 1.2)	0.8	0.9	1.3 H	1.3 H	1	0.4	1.1	0.9
24hr p.i.	laboraory test	ALP	U/L (115 - 359)	189	237	172	163	167	227	171	173
24hr p.i.	laboraory test	AST	U/L (10 - 40)	19	19	13	16	16	17	23	25
24hr p.i.	laboraory test	ALT	U/L (5 - 40)	26	20	9	13	21	18	19	15
24hr p.i.	laboraory test	LDH	U/L (115 - 245)	149	166	156	134	120	110 L	164	142
24hr p.i.	laboraory test	γ-GTP	U/L (< 70)	29	40	24	13	14	15	27	23
24hr p.i.	laboraory test	ChE	U/L (242 - 495)	403	423	322	273	363	292	343	292
24hr p.i.	laboraory test	CK	U/L (62 - 287)	45 L	149	99	84	65	72	152	186
24hr p.i.	laboraory test	BUN	mg/dL (8.0 - 22.0)	11.7	9.8	12.2	12	12.8	11.1	18	14.3
24hr p.i.	laboraory test	Cr	mg/dL (0.61 - 1.04)	0.79	0.82	0.99	0.9	0.83	0.73	1.04	0.82
24hr p.i.	laboraory test	Na	mEq/L (136 - 147)	140	139	140	139	141	139	138	137
24hr p.i.	laboraory test	K	mEq/L (3.6 - 5.0)	4.4	3.8	4.1	3.9	3.4 L	4	4.1	3.7
24hr p.i.	laboraory test	Cl	mEq/L (98 - 109)	100	102	101	102	101	101	98	100
24hr p.i.	laboraory test	WBC	/µL (3900 - 9800)	5500	5900	3400 L	4600	4400	3800 L	7800	4600
24hr p.i.	laboraory test	RBC	×104 /µL (427 - 570)	527	464	519	503	523	460	536	480
24hr p.i.	laboraory test	Hb	g/dL (13.5 - 17.6)	16.2	13.9	15.4	15.7	15.3	14	16.3	14.8
24hr p.i.	laboraory test	Plt	×104 /µL (13.1 - 36.2)	22.5	23.1	29.6	18.6	21.4	22.5	27.2	24.1
24hr p.i.	urinalysis	urobilinogen	(±)	(±)	(±)	(±)	(±)	(±)	(±)	(±)	(±)
24hr p.i.	urinalysis	occult blood	(-)	(-)	(-)	(-)	(-)	(-)	(-)	(-)	(+)
24hr p.i.	urinalysis	protein	(-)	(-)	(-)	(-)	(±)	(±)	(-)	(±)	(-)
24hr p.i.	urinalysis	sugar	(-)	(-)	(-)	(-)	(-)	(-)	(-)	(-)	(-)
follow-up visit	vital sign	body temperature	℃ (35.0 - 36.9)	36.4	36.6	36.9	36.7	36.5	36.8	36.4	36.6
follow-up visit	vital sign	systolic blood pressure	mmHg (80 - 139)	109	115	122	117	121	106	120	105
follow-up visit	vital sign	diastolic blood pressure	mmHg	66	63	76	66	78	65	49	54
follow-up visit	vital sign	pulse	/min (40 - 99)	79	90	66	67	94	69	58	72
follow-up visit	vital sign	SpO2	% (≥ 95)	98	99	99	99	99	98	99	99
follow-up visit	laboraory test	total protein	g/dL (6.7 - 8.3)	7.1	8.1	7.4	7.1	8.2	7.8	6.9	7.2
follow-up visit	laboraory test	albumin	g/dL (3.8 - 5.2)	4.3	4.7	5	4.4	5.5 H	4.5	4.6	4.7
follow-up visit	laboraory test	total bilirubin	mg/dL (0.3 - 1.2)	0.8	0.8	0.7	0.7	0.8	0.7	0.8	0.7
follow-up visit	laboraory test	ALP	U/L (115 - 359)	183	242	217	195	214	214	158	227
follow-up visit	laboraory test	AST	U/L (10 - 40)	16	17	14	16	20	15	26	23
follow-up visit	laboraory test	ALT	U/L (5 - 40)	24	17	11	14	30	14	20	14
follow-up visit	laboraory test	LDH	U/L (115 - 245)	160	204	185	181	200	135	200	153
follow-up visit	laboraory test	γ-GTP	U/L (< 70)	27	37	21	14	14	13	21	22
follow-up visit	laboraory test	ChE	U/L (242 - 495)	397	416	309	266	410	301	309	290
follow-up visit	laboraory test	CK	U/L (62 - 287)	65	273	135	118	84	82	251	187
follow-up visit	laboraory test	BUN	mg/dL (8.0 - 22.0)	7.4 L	11.9	9.5	9.7	16.5	8.9	15.4	14.6
follow-up visit	laboraory test	Cr	mg/dL (0.61 - 1.04)	0.77	0.79	0.98	0.79	0.8	0.76	1.01	0.76
follow-up visit	laboraory test	Na	mEq/L (136 - 147)	141	139	136	139	139	139	139	139
follow-up visit	laboraory test	K	mEq/L (3.6 - 5.0)	4.1	3.8	4.3	3.5 L	4	4	4.2	4.1
follow-up visit	laboraory test	Cl	mEq/L (98 - 109)	103	103	98	100	101	102	102	102
follow-up visit	laboraory test	WBC	/µL (3900 - 9800)	5000	7100	5300	5700	5800	4000	7000	4100
follow-up visit	laboraory test	RBC	×104 /µL (427 - 570)	509	469	514	507	540	431	516	474
follow-up visit	laboraory test	Hb	g/dL (13.5 - 17.6)	15.4	14	15.1	16.1	16.3	13.2	15.7	14.4
follow-up visit	laboraory test	Plt	×104 /µL (13.1 - 36.2)	21.2	27.8	30.9	18.3	23.9	24.8	26.7	25.4
follow-up visit	urinalysis	urobilinogen	(±)	(±)	(±)	(±)	(±)	(±)	(±)	(±)	(±)
follow-up visit	urinalysis	occult blood	(-)	(-)	(-)	(-)	(-)	(-)	(-)	(-)	(-)
follow-up visit	urinalysis	protein	(-)	(-)	(-)	(-)	(-)	(±)	(-)	(-)	(-)
follow-up visit	urinalysis	sugar	(-)	(-)	(-)	(-)	(-)	(-)	(-)	(-)	(-)

## Sheet: Sheet1
volunteer No.	1	2	3	4	5	6	7	8
